# Supplementary material for: DNA base pairs: the effect of the aromatic ring on the strength of the Watson–Crick hydrogen bonding
Source: Org Biomol Chem. 2025 Jul 26;23(43):9972–9. doi: 10.1039/d5ob00819k (PMC12314737; doi:10.1039/d5ob00819k)
Supplement: OB-023-D5OB00819K-s001 [file OB-023-D5OB00819K-s001.zip]

Archive with 45 entries (44 files):
- Cartesian_coordinates/
- Cartesian_coordinates/G'C.xyz
- __MACOSX/Cartesian_coordinates/._G'C.xyz
- Cartesian_coordinates/AT.xyz
- __MACOSX/Cartesian_coordinates/._AT.xyz
- Cartesian_coordinates/G'isomerC.xyz
- __MACOSX/Cartesian_coordinates/._G'isomerC.xyz
- Cartesian_coordinates/A'T.xyz
- __MACOSX/Cartesian_coordinates/._A'T.xyz
- Cartesian_coordinates/T'.xyz
- __MACOSX/Cartesian_coordinates/._T'.xyz
- Cartesian_coordinates/A'.xyz
- __MACOSX/Cartesian_coordinates/._A'.xyz
- Cartesian_coordinates/A'isomer.xyz
- __MACOSX/Cartesian_coordinates/._A'isomer.xyz
- Cartesian_coordinates/GC.xyz
- __MACOSX/Cartesian_coordinates/._GC.xyz
- Cartesian_coordinates/A'T'.xyz
- __MACOSX/Cartesian_coordinates/._A'T'.xyz
- Cartesian_coordinates/A'isomerT.xyz
- __MACOSX/Cartesian_coordinates/._A'isomerT.xyz
- Cartesian_coordinates/A'isomerT'.xyz
- __MACOSX/Cartesian_coordinates/._A'isomerT'.xyz
- Cartesian_coordinates/G'.xyz
- __MACOSX/Cartesian_coordinates/._G'.xyz
- Cartesian_coordinates/GC'.xyz
- __MACOSX/Cartesian_coordinates/._GC'.xyz
- Cartesian_coordinates/G'isomerC'.xyz
- __MACOSX/Cartesian_coordinates/._G'isomerC'.xyz
- Cartesian_coordinates/G'isomer.xyz
- __MACOSX/Cartesian_coordinates/._G'isomer.xyz
- Cartesian_coordinates/AT'.xyz
- __MACOSX/Cartesian_coordinates/._AT'.xyz
- Cartesian_coordinates/G'C'.xyz
- __MACOSX/Cartesian_coordinates/._G'C'.xyz
- Cartesian_coordinates/G.xyz
- __MACOSX/Cartesian_coordinates/._G.xyz
- Cartesian_coordinates/C.xyz
- __MACOSX/Cartesian_coordinates/._C.xyz
- Cartesian_coordinates/C'.xyz
- __MACOSX/Cartesian_coordinates/._C'.xyz
- Cartesian_coordinates/T.xyz
- __MACOSX/Cartesian_coordinates/._T.xyz
- Cartesian_coordinates/A.xyz
- __MACOSX/Cartesian_coordinates/._A.xyz
