# Supplementary material for: DNA base pairs: the effect of the aromatic ring on the strength of the Watson–Crick hydrogen bonding
Source: Org Biomol Chem. 2025 Jul 26;23(43):9972–9. doi: 10.1039/d5ob00819k (PMC12314737; doi:10.1039/d5ob00819k)
Supplement: OB-023-D5OB00819K-s001 [file OB-023-D5OB00819K-s001.zip › Cartesian_coordinates/G'C.xyz]

24

N       0.61633338      -2.59086137       0.00000000
O       1.09171584       1.98444616       0.00000000
N       0.94408280      -0.30206626       0.00000000
C       1.55280904      -1.58866868       0.00000000
N       2.83888995      -1.67811771       0.00000000
C       1.63562954       0.86574410       0.00000000
H      -0.39606213      -2.42249286       0.00000000
H       0.93878657      -3.54764568       0.00000000
H      -0.09158596      -0.23464179       0.00000000
H       3.14304746      -2.65502699       0.00000000
H       2.72765172       0.73791405       0.00000000
C      -4.72958694       0.35297074       0.00000000
C      -2.52095751       1.28144559       0.00000000
H      -4.39547606       2.46014893       0.00000000
H      -4.70872850      -1.73049446       0.00000000
H      -5.81518163       0.38385192       0.00000000
H      -0.65841505       2.20633348       0.00000000
H      -2.07192476       3.27525656       0.00000000
O      -2.29634268      -2.22657578       0.00000000
N      -1.69189452       2.33890036       0.00000000
N      -1.96868093       0.05563897       0.00000000
C      -3.95311961       1.47009773       0.00000000
C      -2.73987379      -1.06817026       0.00000000
N      -4.15081576      -0.88266074       0.00000000
