# Supplementary material for: DNA base pairs: the effect of the aromatic ring on the strength of the Watson–Crick hydrogen bonding
Source: Org Biomol Chem. 2025 Jul 26;23(43):9972–9. doi: 10.1039/d5ob00819k (PMC12314737; doi:10.1039/d5ob00819k)
Supplement: OB-023-D5OB00819K-s001 [file OB-023-D5OB00819K-s001.zip › Cartesian_coordinates/AT.xyz]

30

N       0.92035443      -0.38880954       0.00000000
C       1.53327667      -1.59393999       0.00000000
N       2.85048433      -1.84591750       0.00000000
C       3.56994435      -0.70836676       0.00000000
C       3.07250639       0.60637027       0.00000000
C       1.66288968       0.75165494       0.00000000
N       4.94772267      -0.55967961       0.00000000
C       5.20769043       0.80597294       0.00000000
N       4.10867230       1.53691264       0.00000000
N       1.03956757       1.94581976       0.00000000
H       0.86130749      -2.45119872       0.00000000
H       5.62272091      -1.31584513       0.00000000
H       6.21997993       1.19130904       0.00000000
H       1.60095564       2.78658973       0.00000000
H       0.01243177       2.00024760       0.00000000
N      -1.90237544      -0.36114457       0.00000000
C      -2.51620161      -1.60340854       0.00000000
N      -3.91727602      -1.52650728       0.00000000
C      -4.61809429      -0.33814473       0.00000000
C      -3.99742007       0.86960773       0.00000000
C      -2.53099287       0.88671810       0.00000000
O      -1.85881195       1.93357389       0.00000000
O      -1.91745208      -2.67468848       0.00000000
C      -4.73209331       2.18176831       0.00000000
H      -0.84260651      -0.37104968       0.00000000
H      -4.39908444      -2.41861172       0.00000000
H      -5.70061026      -0.43629644       0.00000000
H      -4.46157092       2.77934991       0.87913802
H      -5.81593829       2.02537457       0.00000000
H      -4.46157092       2.77934991      -0.87913802
