# Supplementary material for: DNA base pairs: the effect of the aromatic ring on the strength of the Watson–Crick hydrogen bonding
Source: Org Biomol Chem. 2025 Jul 26;23(43):9972–9. doi: 10.1039/d5ob00819k (PMC12314737; doi:10.1039/d5ob00819k)
Supplement: OB-023-D5OB00819K-s001 [file OB-023-D5OB00819K-s001.zip › Cartesian_coordinates/G'isomerC.xyz]

24

N       0.62894880      -2.56788401       0.00000000
O       1.07497478       2.01374586       0.00000000
N       0.96207724      -0.27962371       0.00000000
C       1.57261919      -1.58190406       0.00000000
N       2.83179888      -1.85442823       0.00000000
C       1.62344622       0.89899111       0.00000000
H      -0.38062111      -2.39903224       0.00000000
H       0.97377930      -3.51776930       0.00000000
H      -0.07646783      -0.21826139       0.00000000
H       3.42453873      -1.02544047       0.00000000
H       2.72368182       0.81617972       0.00000000
C      -4.73461593       0.34546843       0.00000000
C      -2.53517045       1.29432461       0.00000000
H      -4.41957104       2.45582543       0.00000000
H      -4.69218457      -1.73731430       0.00000000
H      -5.82046004       0.36590834       0.00000000
H      -0.68794960       2.24081971       0.00000000
H      -2.10935782       3.29497991       0.00000000
O      -2.27816047      -2.20991300       0.00000000
N      -1.71916523       2.36299627       0.00000000
N      -1.96796236       0.07561135       0.00000000
C      -3.96849553       1.46976059       0.00000000
C      -2.73053391      -1.05639066       0.00000000
N      -4.14339268      -0.88345151       0.00000000
