# Supplementary material for: DNA base pairs: the effect of the aromatic ring on the strength of the Watson–Crick hydrogen bonding
Source: Org Biomol Chem. 2025 Jul 26;23(43):9972–9. doi: 10.1039/d5ob00819k (PMC12314737; doi:10.1039/d5ob00819k)
Supplement: OB-023-D5OB00819K-s001 [file OB-023-D5OB00819K-s001.zip › Cartesian_coordinates/A'T.xyz]

25

N       0.93649743      -0.36049545       0.00000000
C       1.62273405      -1.58615412       0.00000000
N       2.90205962      -1.70353781       0.00000000
H       3.16646000      -2.69344491       0.00000000
H       2.72287215       0.74220226       0.00000000
C       1.62759850       0.74952384       0.00000000
N       1.03061259       1.94984496       0.00000000
H       0.92254765      -2.43109496       0.00000000
H       1.59226498       2.78953119       0.00000000
H      -0.00139330       2.02039069       0.00000000
H      -4.35787163      -2.43012756       0.00000000
H      -4.43548353       2.76697390      -0.87923691
H      -5.66576916      -0.45165522       0.00000000
H      -4.43548353       2.76697390       0.87923691
H      -5.78711801       2.00872279       0.00000000
N      -1.86533560      -0.36519657       0.00000000
C      -2.47712648      -1.60858284       0.00000000
N      -3.87920033      -1.53627016       0.00000000
C      -4.58347755      -0.35092193       0.00000000
C      -3.96535534       0.85836286       0.00000000
C      -2.49946786       0.87756931       0.00000000
O      -1.83333764       1.93099808       0.00000000
O      -1.87729481      -2.67916979       0.00000000
C      -4.70376190       2.16851089       0.00000000
H      -0.79778448      -0.37348316       0.00000000
