# Supplementary material for: DNA base pairs: the effect of the aromatic ring on the strength of the Watson–Crick hydrogen bonding
Source: Org Biomol Chem. 2025 Jul 26;23(43):9972–9. doi: 10.1039/d5ob00819k (PMC12314737; doi:10.1039/d5ob00819k)
Supplement: OB-023-D5OB00819K-s001 [file OB-023-D5OB00819K-s001.zip › Cartesian_coordinates/T'.xyz]

8

N      -1.82921464      -0.32454075       0.00000000
C      -2.47269296      -1.56141386       0.00000000
H      -3.57712878      -1.46525247       0.00000000
O      -1.89286458       1.97780211       0.00000000
H      -3.57967093       0.81226734       0.00000000
C      -2.47545307       0.91089314       0.00000000
H      -0.80782094      -0.32340102       0.00000000
O      -1.88772430      -2.62701897       0.00000000
