# Supplementary material for: DNA base pairs: the effect of the aromatic ring on the strength of the Watson–Crick hydrogen bonding
Source: Org Biomol Chem. 2025 Jul 26;23(43):9972–9. doi: 10.1039/d5ob00819k (PMC12314737; doi:10.1039/d5ob00819k)
Supplement: OB-023-D5OB00819K-s001 [file OB-023-D5OB00819K-s001.zip › Cartesian_coordinates/A'.xyz]

10

H       3.16602928      -2.74010342       0.11991935
N       0.92818114      -0.42994519       0.13473718
C       1.63222793      -1.62317577      -0.02549478
N       2.86282313      -1.77968218       0.31706894
H       2.63659437       0.71660459      -0.28782161
C       1.58940529       0.67614370       0.03903789
N       1.03295739       1.87810459       0.33288203
H       1.00353299      -2.42847670      -0.43140163
H       1.52793651       2.73920817       0.15292519
H       0.07048875       1.91903963       0.64814744
