# Supplementary material for: DNA base pairs: the effect of the aromatic ring on the strength of the Watson–Crick hydrogen bonding
Source: Org Biomol Chem. 2025 Jul 26;23(43):9972–9. doi: 10.1039/d5ob00819k (PMC12314737; doi:10.1039/d5ob00819k)
Supplement: OB-023-D5OB00819K-s001 [file OB-023-D5OB00819K-s001.zip › Cartesian_coordinates/A'isomer.xyz]

10

N       0.95940404      -0.37082676      -0.03564023
C       1.61551618      -1.60517982       0.06160983
N       2.79204682      -1.93306975      -0.33458695
H       3.27071422      -1.12783073      -0.76572313
H       2.53809939       0.70198833       0.84123100
C       1.56423903       0.70396612       0.32855291
N       1.05504966       1.94924163       0.10446986
H       0.98132117      -2.39175593       0.48578413
H       1.43176393       2.74639007       0.59845174
H       0.12140806       2.02684032      -0.28414916
