# Supplementary material for: DNA base pairs: the effect of the aromatic ring on the strength of the Watson–Crick hydrogen bonding
Source: Org Biomol Chem. 2025 Jul 26;23(43):9972–9. doi: 10.1039/d5ob00819k (PMC12314737; doi:10.1039/d5ob00819k)
Supplement: OB-023-D5OB00819K-s001 [file OB-023-D5OB00819K-s001.zip › Cartesian_coordinates/GC.xyz]

29

N       0.59867360      -2.59561477       0.00000000
O       1.05345130       2.01711809       0.00000000
N       0.92872479      -0.28881274       0.00000000
C       1.47019227      -1.55836775       0.00000000
N       2.78382835      -1.78973229       0.00000000
C       3.51388229      -0.65337141       0.00000000
C       3.07174579       0.68421039       0.00000000
C       1.66043405       0.92575466       0.00000000
N       4.89206364      -0.56794452       0.00000000
C       5.21678221       0.79120431       0.00000000
N       4.15308822       1.56345295       0.00000000
H      -0.42092938      -2.46773851       0.00000000
H       0.99421069      -3.52509463       0.00000000
H      -0.10742686      -0.18798815       0.00000000
H       5.52758959      -1.35729872       0.00000000
H       6.24625633       1.12769410       0.00000000
O      -2.28007418      -2.22739872       0.00000000
N      -1.68796951       2.34019804       0.00000000
N      -1.95907398       0.05644015       0.00000000
C      -3.94752687       1.46543329       0.00000000
C      -2.72640541      -1.06813199       0.00000000
N      -4.13680262      -0.88849832       0.00000000
C      -4.71981547       0.34599018       0.00000000
C      -2.51392107       1.28373237       0.00000000
H      -4.39339617       2.45391347       0.00000000
H      -4.69181635      -1.73813411       0.00000000
H      -5.80548489       0.37278718       0.00000000
H      -0.64857319       2.21087446       0.00000000
H      -2.07170720       3.27532304       0.00000000
