# Supplementary material for: DNA base pairs: the effect of the aromatic ring on the strength of the Watson–Crick hydrogen bonding
Source: Org Biomol Chem. 2025 Jul 26;23(43):9972–9. doi: 10.1039/d5ob00819k (PMC12314737; doi:10.1039/d5ob00819k)
Supplement: OB-023-D5OB00819K-s001 [file OB-023-D5OB00819K-s001.zip › Cartesian_coordinates/A'T'.xyz]

18

N       0.93350843      -0.38568056       0.00000000
C       1.61562726      -1.61623421       0.00000000
N       2.89299389      -1.73595451       0.00000000
H       3.15905245      -2.72527221       0.00000000
H       2.72699301       0.70154894       0.00000000
C       1.63221398       0.71928328       0.00000000
N       1.04972522       1.92723187       0.00000000
H       0.91314587      -2.45953506       0.00000000
H       1.62087646       2.76064023       0.00000000
H       0.02358615       2.01715564       0.00000000
H      -0.77585549      -0.40831267       0.00000000
O      -2.02795728      -2.67026870       0.00000000
H      -3.57468574       0.80036234       0.00000000
C      -2.46757852       0.84808705       0.00000000
O      -1.87060969       1.92559533       0.00000000
N      -1.85151494      -0.37554601       0.00000000
C      -2.55744074      -1.57269115       0.00000000
H      -3.65977058      -1.43380067       0.00000000
