# Supplementary material for: DNA base pairs: the effect of the aromatic ring on the strength of the Watson–Crick hydrogen bonding
Source: Org Biomol Chem. 2025 Jul 26;23(43):9972–9. doi: 10.1039/d5ob00819k (PMC12314737; doi:10.1039/d5ob00819k)
Supplement: OB-023-D5OB00819K-s001 [file OB-023-D5OB00819K-s001.zip › Cartesian_coordinates/A'isomerT.xyz]

25

N       0.93876606      -0.36285600       0.00000000
C       1.60330057      -1.61485906       0.00000000
N       2.84934692      -1.92125094       0.00000000
H       3.46613883      -1.09614252       0.00000000
H       2.70506952       0.79678782       0.00000000
C       1.60630245       0.75468743       0.00000000
N       0.99720994       1.95093442       0.00000000
H       0.87907984      -2.43446090       0.00000000
H       1.55017018       2.79653408       0.00000000
H      -0.03716615       2.01065624       0.00000000
H      -4.39011638      -2.41540954       0.00000000
H      -4.44396534       2.78208287      -0.87933879
H      -5.68802151      -0.43083736       0.00000000
H      -4.44396534       2.78208287       0.87933879
H      -5.79844200       2.02947323       0.00000000
N      -1.88813158      -0.36127941       0.00000000
C      -2.50538239      -1.60408417       0.00000000
N      -3.90706511      -1.52378942       0.00000000
C      -4.60527745      -0.33542395       0.00000000
C      -3.98177672       0.87139331       0.00000000
C      -2.51674742       0.88404704       0.00000000
O      -1.84571438       1.93500140       0.00000000
O      -1.90968778      -2.67528203       0.00000000
C      -4.71450322       2.18482347       0.00000000
H      -0.82595622      -0.37467351       0.00000000
