# Supplementary material for: DNA base pairs: the effect of the aromatic ring on the strength of the Watson–Crick hydrogen bonding
Source: Org Biomol Chem. 2025 Jul 26;23(43):9972–9. doi: 10.1039/d5ob00819k (PMC12314737; doi:10.1039/d5ob00819k)
Supplement: OB-023-D5OB00819K-s001 [file OB-023-D5OB00819K-s001.zip › Cartesian_coordinates/A'isomerT'.xyz]

18

N       0.94737060      -0.36040636       0.00000000
C       1.61309074      -1.61435540       0.00000000
N       2.85741799      -1.92083933       0.00000000
H       3.47774119      -1.09869760       0.00000000
H       2.71485442       0.79410611       0.00000000
C       1.61661128       0.75571845       0.00000000
N       1.01477447       1.95638278       0.00000000
H       0.88950315      -2.43479027       0.00000000
H       1.57187724       2.79938962       0.00000000
H      -0.01393796       2.02878908       0.00000000
H      -0.79344836      -0.39590003       0.00000000
O      -2.03640837      -2.65972853       0.00000000
H      -3.58648836       0.80889550       0.00000000
C      -2.47996519       0.85828080       0.00000000
O      -1.88468756       1.93708560       0.00000000
N      -1.86295386      -0.36434957       0.00000000
C      -2.56814716      -1.56487814       0.00000000
H      -3.67021197      -1.42560373       0.00000000
