# Supplementary material for: DNA base pairs: the effect of the aromatic ring on the strength of the Watson–Crick hydrogen bonding
Source: Org Biomol Chem. 2025 Jul 26;23(43):9972–9. doi: 10.1039/d5ob00819k (PMC12314737; doi:10.1039/d5ob00819k)
Supplement: OB-023-D5OB00819K-s001 [file OB-023-D5OB00819K-s001.zip › Cartesian_coordinates/G'.xyz]

11

N       0.53845114      -2.57397632       0.38579458
O       1.06716808       1.97169152      -0.15581006
N       0.92167094      -0.30425993       0.05985962
C       1.50912381      -1.57856577       0.21192525
N       2.78075378      -1.71563571       0.12474048
H       0.90774415      -3.49057758       0.61654084
H      -0.06943949      -0.24393008      -0.16002451
C       1.61435583       0.89969824       0.05200977
H      -0.27328422      -2.32369026       0.94480730
H       3.07592318      -2.67355737       0.33068852
H       2.68926956       0.76830880       0.25876371
