# Supplementary material for: DNA base pairs: the effect of the aromatic ring on the strength of the Watson–Crick hydrogen bonding
Source: Org Biomol Chem. 2025 Jul 26;23(43):9972–9. doi: 10.1039/d5ob00819k (PMC12314737; doi:10.1039/d5ob00819k)
Supplement: OB-023-D5OB00819K-s001 [file OB-023-D5OB00819K-s001.zip › Cartesian_coordinates/GC'.xyz]

25

N       0.60499468      -2.59927334       0.00000000
O       1.04135279       2.01302212       0.00000000
N       0.93355078      -0.29347753       0.00000000
C       1.47763874      -1.56053764       0.00000000
N       2.79075161      -1.78768224       0.00000000
C       3.51587113      -0.64769208       0.00000000
C       3.06780674       0.68939442       0.00000000
C       1.65665341       0.92269134       0.00000000
N       4.89292470      -0.55592632       0.00000000
C       5.21182018       0.80449437       0.00000000
N       4.14534208       1.57267330       0.00000000
H      -0.41183068      -2.47326576       0.00000000
H       0.99662412      -3.53046006       0.00000000
H      -0.10371072      -0.20156106       0.00000000
H       5.53221109      -1.34239061       0.00000000
H       6.23990059       1.14515513       0.00000000
O      -2.36918572      -2.22304034       0.00000000
N      -1.67533802       2.31538292       0.00000000
N      -1.91705983       0.02313129       0.00000000
C      -2.44001118       1.23223393       0.00000000
C      -2.76594423      -1.05782594       0.00000000
H      -2.10446653       3.23206780       0.00000000
H      -0.62144526       2.22367083       0.00000000
H      -3.52892017       1.39150861       0.00000000
H      -3.86010373      -0.83485699       0.00000000
