# Supplementary material for: DNA base pairs: the effect of the aromatic ring on the strength of the Watson–Crick hydrogen bonding
Source: Org Biomol Chem. 2025 Jul 26;23(43):9972–9. doi: 10.1039/d5ob00819k (PMC12314737; doi:10.1039/d5ob00819k)
Supplement: OB-023-D5OB00819K-s001 [file OB-023-D5OB00819K-s001.zip › Cartesian_coordinates/G'isomerC'.xyz]

20

N       0.63476257      -2.55961038       0.00000000
O       1.05327844       2.01986875       0.00000000
N       0.97216969      -0.27327157       0.00000000
C       1.58282097      -1.57477375       0.00000000
N       2.83973846      -1.84981989       0.00000000
C       1.61892510       0.91128218       0.00000000
H      -0.37199202      -2.39029737       0.00000000
H       0.97358413      -3.51172459       0.00000000
H      -0.06710347      -0.22247376       0.00000000
H       3.43522365      -1.02258139       0.00000000
H       2.71995856       0.84626342       0.00000000
N      -1.92302147       0.03482985       0.00000000
C      -2.46512073       1.23171973       0.00000000
C      -2.77262698      -1.05317928       0.00000000
H      -2.16901990       3.24325580       0.00000000
H      -0.67989014       2.26388388       0.00000000
H      -3.55623914       1.37439796       0.00000000
H      -3.86670756      -0.82810654       0.00000000
O      -2.37405811      -2.21397380       0.00000000
N      -1.72349905       2.33494527       0.00000000
