# Supplementary material for: DNA base pairs: the effect of the aromatic ring on the strength of the Watson–Crick hydrogen bonding
Source: Org Biomol Chem. 2025 Jul 26;23(43):9972–9. doi: 10.1039/d5ob00819k (PMC12314737; doi:10.1039/d5ob00819k)
Supplement: OB-023-D5OB00819K-s001 [file OB-023-D5OB00819K-s001.zip › Cartesian_coordinates/G'isomer.xyz]

11

N       0.57380540      -2.53689463       0.43631141
O       1.03152134       2.00180976      -0.12959154
N       0.93639103      -0.29102193      -0.05965670
C       1.53027718      -1.56814564       0.14323777
N       2.77045225      -1.87206197       0.03631643
H       0.98735525      -3.44198020       0.64269543
H      -0.04379793      -0.25078851      -0.33395411
C       1.57013217       0.92871733       0.09053716
H      -0.16404919      -2.26705102       1.08056720
H       3.32943824      -1.11188416      -0.35609905
H       2.61279756       0.82997037       0.44963601
