# Supplementary material for: DNA base pairs: the effect of the aromatic ring on the strength of the Watson–Crick hydrogen bonding
Source: Org Biomol Chem. 2025 Jul 26;23(43):9972–9. doi: 10.1039/d5ob00819k (PMC12314737; doi:10.1039/d5ob00819k)
Supplement: OB-023-D5OB00819K-s001 [file OB-023-D5OB00819K-s001.zip › Cartesian_coordinates/AT'.xyz]

23

N       0.92319688      -0.38883724       0.00000000
C       1.53816969      -1.59457480       0.00000000
N       2.85394769      -1.84475683       0.00000000
C       3.57351323      -0.70719571       0.00000000
C       3.07440961       0.60698957       0.00000000
C       1.66564155       0.75140683       0.00000000
N       4.95035488      -0.55694957       0.00000000
C       5.20846108       0.80900723       0.00000000
N       4.10857207       1.53870713       0.00000000
N       1.04692888       1.94938901       0.00000000
H       0.86846885      -2.45374767       0.00000000
H       5.62676554      -1.31206122       0.00000000
H       6.22019217       1.19571786       0.00000000
H       1.61165611       2.78810208       0.00000000
H       0.02449192       2.01437085       0.00000000
N      -1.88381559      -0.36615036       0.00000000
C      -2.57716872      -1.56994705       0.00000000
H      -3.68047000      -1.44192762       0.00000000
H      -0.81638897      -0.39131539       0.00000000
H      -3.61258623       0.80269789       0.00000000
C      -2.50573626       0.85731404       0.00000000
O      -1.91088297       1.93360964       0.00000000
O      -2.03578881      -2.66189441       0.00000000
