# Supplementary material for: DNA base pairs: the effect of the aromatic ring on the strength of the Watson–Crick hydrogen bonding
Source: Org Biomol Chem. 2025 Jul 26;23(43):9972–9. doi: 10.1039/d5ob00819k (PMC12314737; doi:10.1039/d5ob00819k)
Supplement: OB-023-D5OB00819K-s001 [file OB-023-D5OB00819K-s001.zip › Cartesian_coordinates/G'C'.xyz]

20

N       0.62843204      -2.57868305       0.00000000
O       1.07124222       1.99570166       0.00000000
N       0.95680208      -0.29140413       0.00000000
C       1.56803631      -1.57661387       0.00000000
N       2.85237339      -1.66508287       0.00000000
C       1.63236793       0.88303334       0.00000000
H      -0.38128018      -2.41062704       0.00000000
H       0.94592530      -3.53716310       0.00000000
H      -0.07962050      -0.23570683       0.00000000
H       3.16143833      -2.64032063       0.00000000
H       2.72619380       0.77452901       0.00000000
N      -1.92609253       0.02122705       0.00000000
C      -2.45159231       1.22619331       0.00000000
C      -2.78004876      -1.05973899       0.00000000
H      -2.12402148       3.23105709       0.00000000
H      -0.64503323       2.23029338       0.00000000
H      -3.54072023       1.38488799       0.00000000
H      -3.87347298      -0.83146402       0.00000000
O      -2.38601626      -2.22373869       0.00000000
N      -1.69188184       2.31611627       0.00000000
