# Supplementary material for: DNA base pairs: the effect of the aromatic ring on the strength of the Watson–Crick hydrogen bonding
Source: Org Biomol Chem. 2025 Jul 26;23(43):9972–9. doi: 10.1039/d5ob00819k (PMC12314737; doi:10.1039/d5ob00819k)
Supplement: OB-023-D5OB00819K-s001 [file OB-023-D5OB00819K-s001.zip › Cartesian_coordinates/G.xyz]

16

N       0.58390641      -2.61724469       0.27429696
O       1.02727007       2.01185338      -0.07649478
N       0.91954560      -0.29053357       0.12709885
C       1.46250444      -1.55061050       0.22380845
N       2.76162760      -1.78067783       0.21947344
C       3.50024460      -0.64558050       0.09271931
C       3.06667675       0.68698257      -0.00478067
C       1.65158201       0.96245033       0.00401962
N       4.87655127      -0.57668162       0.04738616
C       5.21093361       0.77200075      -0.07504138
N       4.15107345       1.55093701      -0.10888876
H      -0.31733405      -2.46677326       0.71425496
H       1.02990726      -3.49529487       0.51980778
H      -0.08998918      -0.17227896       0.08055378
H       5.50628815      -1.36976945       0.09360813
H       6.24177959       1.09869212      -0.13182183
