# Supplementary material for: DNA base pairs: the effect of the aromatic ring on the strength of the Watson–Crick hydrogen bonding
Source: Org Biomol Chem. 2025 Jul 26;23(43):9972–9. doi: 10.1039/d5ob00819k (PMC12314737; doi:10.1039/d5ob00819k)
Supplement: OB-023-D5OB00819K-s001 [file OB-023-D5OB00819K-s001.zip › Cartesian_coordinates/C.xyz]

13

H      -2.07137781       3.25724215       0.59007902
H      -0.71923301       2.16042339       0.56767359
O      -2.27319992      -2.21945668      -0.00177671
N      -1.69861407       2.34186398       0.38278615
N      -1.94563762       0.06599809       0.21318990
C      -3.94590582       1.47060240       0.14033356
C      -2.70189143      -1.07168618       0.05035853
N      -4.12729036      -0.86928125      -0.06172289
C      -4.71437125       0.35484799      -0.01619816
C      -2.52415987       1.25932023       0.25159600
H      -4.38876468       2.45991040       0.17179064
H      -4.67571785      -1.71572640      -0.17753738
H      -5.79640392       0.38847098      -0.11057224
