# Supplementary material for: DNA base pairs: the effect of the aromatic ring on the strength of the Watson–Crick hydrogen bonding
Source: Org Biomol Chem. 2025 Jul 26;23(43):9972–9. doi: 10.1039/d5ob00819k (PMC12314737; doi:10.1039/d5ob00819k)
Supplement: OB-023-D5OB00819K-s001 [file OB-023-D5OB00819K-s001.zip › Cartesian_coordinates/C'.xyz]

9

O      -2.36215103      -2.20955515      -0.09582321
N      -1.71233724       2.33775424       0.36009651
N      -1.84763969       0.03544081       0.14662979
C      -2.41669848       1.19878849       0.19268791
C      -2.71797691      -1.04865141      -0.03064447
H      -0.70350417       2.28790536       0.45325179
H      -2.16782069       3.23882820       0.39362350
H      -3.50578293       1.34592565       0.10011756
H      -3.80420325      -0.77336753      -0.11215398
