# Supplementary material for: DNA base pairs: the effect of the aromatic ring on the strength of the Watson–Crick hydrogen bonding
Source: Org Biomol Chem. 2025 Jul 26;23(43):9972–9. doi: 10.1039/d5ob00819k (PMC12314737; doi:10.1039/d5ob00819k)
Supplement: OB-023-D5OB00819K-s001 [file OB-023-D5OB00819K-s001.zip › Cartesian_coordinates/T.xyz]

15

N      -1.86964944      -0.33090681       0.00000000
C      -2.46167609      -1.59088017       0.00000000
N      -3.85864620      -1.52017012       0.00000000
C      -4.57287282      -0.33529469       0.00000000
C      -3.97399287       0.88186150       0.00000000
C      -2.50511969       0.93759711       0.00000000
H      -4.33459840      -2.41525299       0.00000000
H      -4.46830426       2.78284601      -0.87905649
H      -5.65362959      -0.45008702       0.00000000
O      -1.83244310       1.96566984       0.00000000
O      -1.84333134      -2.64755127       0.00000000
H      -4.46830426       2.78284601       0.87905649
H      -5.81137935       2.00764977       0.00000000
C      -4.73041353       2.18156958       0.00000000
H      -0.85173624      -0.32150487       0.00000000
