# Supplementary material for: DNA base pairs: the effect of the aromatic ring on the strength of the Watson–Crick hydrogen bonding
Source: Org Biomol Chem. 2025 Jul 26;23(43):9972–9. doi: 10.1039/d5ob00819k (PMC12314737; doi:10.1039/d5ob00819k)
Supplement: OB-023-D5OB00819K-s001 [file OB-023-D5OB00819K-s001.zip › Cartesian_coordinates/A.xyz]

15

H       0.00874460       1.95059315       0.31125562
H       1.55871384       2.76636160       0.30458105
N       0.87949712      -0.40391670       0.08900425
C       1.50184706      -1.59781857       0.00804349
N       2.82254608      -1.85191109      -0.04730707
C       3.54240364      -0.71910242      -0.01158843
C       3.03998559       0.59271536       0.07031421
C       1.63264955       0.71817954       0.11886488
N       4.91998363      -0.56300738      -0.04153450
C       5.17379832       0.80192010       0.02389694
N       4.07349496       1.52768990       0.09201141
N       1.01106860       1.92632125       0.17813530
H       0.84642963      -2.46771636      -0.01385566
H       5.59890907      -1.31335090      -0.09901656
H       6.18443109       1.19166130       0.01719508
